# Supplementary material for: International experience of hikikomori (prolonged social withdrawal) and its relevance to psychiatric research
Source: BJPsych Int. 2021 May;18(2):34–7. doi: 10.1192/bji.2020.20 (PMC8274427; doi:10.1192/bji.2020.20)
Supplement: Supplementary file 1 [file S2056474020000203sup001.zip]

Archive with 3 entries (3 files):
- ICJME_COI_disclosure.pdf
- ICJME_COI_disclosure-Tan_et_al._KATO_2019_Nov.pdf
- WL_ICJME_COI_disclosure.pdf
